# Supplementary material for: Opposing Nodal and BMP Signals Regulate Left–Right Asymmetry in the Sea Urchin Larva
Source: PLoS Biol. 2012 Oct 9;10(10):e1001402. doi: 10.1371/journal.pbio.1001402 (PMC3467216; doi:10.1371/journal.pbio.1001402)
Supplement: Table S1 — Gene IDs and primers used to construct clones for probe synthesis in this study. (XLS) [file pbio.1001402.s005.xls]

## Sheet: Tab.S1
Table S1. Gene IDs and primers used to construct clones for probe synthesis in this study.
No.	Gene	Model ID*	Primers used to construct clones for probe synthesis		Probe size
1	bmp2/4	SPU_000669	F:	ATGGTTACCACCTCACATTGGGGTCAG	1848
			R:	CACTAAGTTCTGTAGGCACGC
2	bmp5-8	NM_214655	F:	TGGACCAGGACTAAGTTGGG	1228
			R:	ATTGGACTGAGTTTGGTCGG
3	soxE	SPU_016881	F:	GGAGTAGCCCAAGAACACCA	979
			R:	TGGGTGTTGACATTGCTCAT
4	pax6	SPU_006786	F:	AGTCGAGTTAGCACACAGCG	1030
		SPU_006787.1	R:	ATGGTGGTTAGGTGGAGCAG
5	six1/2	XM_001181583	F:	CTCCTCACTATACACGCGCA	1050
			R:	AGTTCGTGATGCCATAACCC
6	eya	XM_001182519	F:	GTATTGGAAGAGGGCGTCAA	960
			R:	AATGACTTGTTACCCGCCAG
7	dach	SPU_018581	F:	TCCGAAACGAAACATTCCTC	1136
			R:	GGATGGTGTGAATAGGTGGG
8	foxF	SPU_000975	F:	TTCGTACATCGCTCTCATCG	857
			R:	TTCCCTCTGGTACTGGGTGA
9	nanos2	SPU_003591	F:	AAGGTGATGAGGGGAGGAAG	768
			R:	CGCAAATCACCTGTACAAAAA
10	foxY	SPU_010403	F:	GTGATCGCTTTCCTTGCTTC	1176
			R:	AGAAACCTTTGGTGGTGTCG
11	seawi	AY014900	F:	GTGTCTCGCCCAAAGAAGAG	1269
			R:	GCGGACACTCTGACTGATGA
12	vasa	SPU_008908	F:	GATGGTGATAATGGGTTCGG	1218
			R:	ATCAGTCTCTGGATGTCGGG
13	foxC	XM_001183474	F:	AATGGCGATGCAACCTTATC	1470
			R:	TAGCTGTAATGCGCTGATGG
14	lefty	NM_001129809	F:	GTGCTCCTTTGGATGGTGAT	1109
			R:	GACGATCATGTTCGGGATCT
15	pitx2	SPU_004599	F:	TAGAAGATTTGGTCGCCAGC	827
			R:	GTTGGAGGAATGGTGCTGTT
16	not	SPU_002129	F:	CTCCGCCATCATCCTACAGT	1180
			R:	CGCTCTTCGACCTTCTTCAC
* Gene models adopted from SpBase (SPU_) or NCBI. Pax6 was cloned from assembly of the two models.
